# Supplementary material for: Jetting Dynamics of Burning Gel Fuel Droplets
Source: Gels. 2022 Nov 29;8(12):781. doi: 10.3390/gels8120781 (PMC9777847; doi:10.3390/gels8120781)
Supplement: Supplementary file 1 [file gels-08-00781-s001.zip]

Archive with 1 entries (1 files):
- gels-2032643-supplementary.pdf
